# Supplementary material for: Resolving intra-repeat variation in medically relevant VNTRs from short-read sequencing data using the cardiovascular risk gene LPA as a model
Source: Genome Biol. 2024 Jun 26;25:167. doi: 10.1186/s13059-024-03316-5 (PMC11201333; doi:10.1186/s13059-024-03316-5)
Supplement: Supplementary file 1 — Additional file 1. Supplementary tables. [file 13059_2024_3316_MOESM1_ESM.xlsx]

## Sheet: Table S1
Table S1: Baseline characteristics of samples from dataset A and B. The presence or absence of KIV-2B units (sample subtype) as well as the number of KIV-2 variants in each sample have been defined with targeted sequencing approach in Coassin, Schönherr et al., J Lipid Res 60, 2019. Apo(a): apolipoprotein a. Isoform 1: shorter or only apo(a) isoform expressed in plasma detected with Western Blot …
Dataset name	ID	Number of KIV domains in apo(a) isoform 1	Number of KIV domains in apo(a) isoform 2	Lp(a) mg/dL	Number of variants in KIV-2 exon 1 ± 100 bp	Number variants in KIV-2 exon 2 ± 100 bp	Number of variants in KIV-2 exon 1 and 2 ± 100	Sample subtype
dataset A	A_1	29	33	60.03	12	0	12	KIV-2B
	A_2	30	36	64.24	4	2	6	non KIV-2B
	A_3	25	NA	3.29	13	5	18	KIV-2B
	A_4	15	NA	69.22	20	4	24	KIV-2B
	A_5	19	32	45.167	13	1	14	KIV-2B
	A_6	21	NA	53.257	2	2	4	non KIV-2B
	A_7	24	38	9.636	12	4	16	KIV-2B
	A_8	20	23	3.4965	11	3	14	KIV-2B
dataset B	B_9	12	20	1.9	16	1	17	KIV-2B
	B_10	17	26	7.53	14	2	16	KIV-2B
	B_11	35	NA	5.26	2	1	3	non KIV-2B
	B_12	30	39	72.68	12	2	14	KIV-2B
	B_13	31	33	55.39	1	1	2	non KIV-2B
	B_14	20	31	4.58	13	2	15	KIV-2B
	B_15	30	35	55.92	2	1	3	non KIV-2B
	B_16	20	26	3.16	0	3	3	non KIV-2B
	B_17	15	NA	77.08	14	1	15	KIV-2B
	B_18	36	NA	25.83	4	1	5	non KIV-2B
	B_19	22	NA	3.72	2	3	5	non KIV-2B
	B_20	36	NA	3.44	4	2	6	non KIV-2B
	B_21	17	26	1.15	12	3	15	KIV-2B
	B_22	20	NA	9.26	3	2	5	non KIV-2B
	B_23	15	NA	162.47	2	1	3	non KIV-2B
	B_24	33	36	49.55	4	1	5	non KIV-2B

## Sheet: Table S2
Table S2: Performance of the KIV-2 variant calling in dataset A experiment-1 when aligning whole-exome sequencing reads in raw format to one KIV-2 repeat as reference (KIV-2.6). The KIV-2 positions in the variant calling are numbered as in Coassin, Schönherr et al, J Lipid Res 2019.
ID	Precision	Sensitivity	Specificity	F1-Score	Number of false positive mutations	Number of false negative mutations	Number of true positive mutations	Positions with false positives	Positions with false negatives
A_1	5.505	100	72.606	10.435	206	0	12	[481, 566, 568, 572, 573, 585, 586, 588, 592, 593, 595, 596, 597, 600, 601, 602, 603, 605, 606, 608, 610, 612, 620, 621, 622, 624, 625, 630, 632, 639, 641, 646, 647, 648, 649, 650, 651, 653, 654, 656, 657, 660, 661, 663, 672, 675, 678, 681, 682, 690, 693, 698, 699, 705, 706, 707, 708, 711, 712, 713, 714, 715, 717, 721, 723, 725, 727, 729, 740, 741, 744, 747, 749, 751, 766, 770, 771, 781, 782, 792…	[]
A_2	2.542	100	69.895	4.959	230	0	6	[514, 527, 529, 534, 535, 537, 539, 555, 558, 564, 565, 566, 568, 572, 573, 585, 586, 588, 592, 593, 594, 595, 596, 597, 600, 601, 602, 603, 605, 606, 608, 610, 612, 620, 621, 622, 624, 625, 630, 632, 639, 641, 646, 647, 648, 649, 650, 651, 653, 654, 656, 657, 660, 661, 663, 666, 672, 675, 678, 681, 682, 690, 693, 698, 699, 705, 706, 707, 708, 711, 712, 713, 714, 715, 717, 721, 723, 725, 727, 729…	[]
A_3	7.438	100	70.37	13.846	224	0	18	[566, 568, 572, 573, 585, 586, 588, 592, 593, 595, 596, 597, 600, 601, 602, 603, 605, 606, 608, 610, 612, 620, 621, 622, 624, 625, 630, 632, 639, 641, 646, 647, 648, 649, 650, 651, 653, 654, 656, 657, 660, 661, 663, 666, 672, 675, 678, 681, 682, 690, 693, 698, 699, 705, 706, 707, 708, 711, 712, 713, 714, 715, 717, 721, 723, 725, 727, 729, 740, 741, 744, 747, 749, 751, 766, 770, 771, 781, 782, 792…	[]
A_4	10.213	100	71.678	18.533	211	0	24	[527, 537, 542, 543, 546, 563, 566, 568, 572, 573, 585, 586, 588, 592, 593, 595, 596, 597, 600, 601, 602, 603, 605, 606, 608, 610, 612, 620, 621, 622, 624, 625, 630, 632, 639, 641, 646, 647, 648, 649, 650, 651, 653, 654, 656, 657, 660, 661, 663, 666, 672, 675, 678, 681, 682, 690, 693, 698, 699, 705, 706, 707, 708, 711, 712, 713, 714, 715, 717, 721, 723, 725, 727, 729, 740, 741, 744, 747, 749, 751…	[]
A_5	6.087	100	71.429	11.475	216	0	14	[566, 568, 572, 573, 585, 586, 588, 592, 593, 595, 596, 597, 600, 601, 602, 603, 605, 606, 608, 610, 612, 620, 621, 622, 624, 625, 630, 632, 639, 641, 646, 647, 648, 649, 650, 651, 653, 654, 656, 657, 660, 661, 663, 666, 672, 675, 678, 681, 682, 690, 693, 698, 699, 705, 706, 707, 708, 711, 712, 713, 714, 715, 717, 721, 723, 725, 727, 729, 740, 741, 744, 747, 749, 751, 766, 770, 771, 781, 782, 794…	[]
A_6	1.717	100	70.026	3.376	229	0	4	[514, 527, 529, 534, 535, 537, 539, 543, 555, 558, 564, 565, 566, 568, 572, 573, 585, 586, 592, 593, 594, 595, 596, 597, 600, 601, 602, 603, 605, 606, 608, 610, 612, 620, 621, 622, 624, 625, 630, 632, 639, 641, 646, 647, 648, 649, 650, 651, 653, 654, 656, 657, 660, 661, 663, 666, 672, 675, 678, 681, 682, 690, 693, 698, 699, 705, 706, 707, 708, 711, 712, 713, 714, 715, 717, 721, 723, 725, 727, 729…	[]
A_7	6.723	100	70.635	12.598	222	0	16	[566, 568, 572, 573, 585, 586, 588, 592, 593, 595, 596, 597, 600, 601, 602, 603, 605, 606, 608, 610, 612, 620, 621, 622, 624, 625, 630, 632, 639, 641, 646, 647, 648, 649, 650, 651, 653, 654, 656, 657, 660, 661, 663, 672, 675, 678, 681, 682, 690, 693, 698, 699, 705, 706, 707, 708, 711, 712, 713, 714, 715, 717, 721, 725, 727, 729, 740, 741, 744, 747, 749, 751, 766, 770, 771, 781, 782, 792, 794, 796…	[]
A_8	5.907	100	70.542	11.155	223	0	14	[481, 555, 566, 568, 572, 573, 585, 586, 588, 592, 593, 595, 596, 597, 600, 601, 602, 603, 605, 606, 608, 610, 612, 620, 621, 622, 624, 625, 630, 632, 639, 641, 646, 647, 648, 649, 650, 651, 653, 654, 656, 657, 660, 661, 663, 666, 672, 675, 678, 681, 682, 690, 693, 698, 699, 705, 706, 707, 708, 711, 712, 713, 714, 715, 717, 721, 723, 725, 727, 729, 740, 741, 744, 747, 749, 751, 766, 770, 771, 781…	[]

## Sheet: Table S3
Table S3: Description of the 9 tested region-of-interest (ROI) used for KIV-2 read extraction. The coordinates refer to the human reference genome sequences hg19 and hg38. See Figure 5 in the main manuscript for a graphical representation.
	hg19			hg38
ROI-strategy	Chromosome	Fragment start	Fragment end	Chromosome	Fragment start	Fragment end	Note
ROI-1	chr6	160952514	161085307	chr6	160530483	160665259	ROI-1 encompasses the complete LPA gene, from KIV-1 to the protease domain
ROI-2	chr6	161033963	161034145	chr6	160612931	160613113	ROI-2 to ROI-7 are different combination of regions spanning from KIV-1 exon 2 to KIV-3 exon 1, which share the highest sequence identity with KIV-2. ROI-2: strategy published by Ebbert et al., Gen Biol 20, 2019. ROI-3: strategy published by Mukamel et al. Science 373, 2022
		161034146	161038147		160613114	160617115
		161038148	161038308		160617116	160617276
		161038309	161039514		160617277	160618482
		161039515	161039697		160618483	160618665
		161039698	161043693		160618666	160622661
		161043694	161043854		160622662	160622822
		161043855	161045060		160622823	160624028
		161045061	161045243		160624029	160624211
		161045244	161049237		160624212	160628205
		161049238	161049398		160628206	160628366
		161049399	161050604		160628367	160629572
		161050605	161050787		160629573	160629755
		161050788	161054783		160629756	160633751
		161056337	161060330		160635305	160639298
		161060331	161060491		160639299	160639459
		161060492	161061697		160639460	160640665
		161061698	161061880		160640666	160640848
		161061881	161065877		160640849	160644845
		161065878	161066038		160644846	160645006
		161066039	161067244		160645007	160646212
		161067245	161067427		160646213	160646395
		161067428	161071368		160646396	160650336
ROI-3	chr6	161032495	161067527	chr6	160611463	160646495
ROI-4	chr6	161032593	161071368	chr6	160611561	160650336
ROI-5	chr6	161032593	161054783	chr6	160611561	160633751
		161056337	161066618		160635305	160645586
ROI-6	chr6	161032593	161054783	chr6	160611561	160633751
		161056056	161066618		160635024	160645586
ROI-7	chr6	161032593	161066618	chr6	160611561	160645586
ROI-8	chr6	161033785	161066618	chr6	160612753	160645586	ROI-8 spans from KIV-2.1 to KIV-2.6. Strategy published by Coassin, Schönherr et al., J Lipid Res 60, 2019
ROI-9	chr6	161033785	161054783	chr6	160612753	160633751	As ROI-8, ROI-9 spans from KIV-2.1 to KIV-2.6, but excludes the first exon of the KIV-2B repeat (3rd KIV-2 in transcription direction in both humen genome reference sequences hg19 and hg38)
		161056056	161066618		160635024	160645586

## Sheet: Table S4
Table S4: Performance of the KIV-2 variant calling in dataset A experiment-1 and experiment-2 obatained with all 9 tested ROI strategies for read extraction. -=no calculation possible.
	ID (n variants)	Precision		Sensitivity		Specificity		F1-Score		Number of false positive mutations		Number of false negative mutations		Number of true positive mutations		Positions with false positives		Positions with false negatives
		Dataset A experiment-1	Dataset A experiment-2	Dataset A experiment-1	Dataset A experiment-2	Dataset A experiment-1	Dataset A experiment-2	Dataset A experiment-1	Dataset A experiment-2	Dataset A experiment-1	Dataset A experiment-2	Dataset A experiment-1	Dataset A experiment-2	Dataset A experiment-1	Dataset A experiment-2	Dataset A experiment-1	Dataset A experiment-2	Dataset A experiment-1	Dataset A experiment-2
ROI-1	A_1	8.054	7.843	100	100	81.536	81.048	14.907	14.545	137	141	0	0	12	12	[481, 566, 568, 572, 573, 585, 586, 588, 592, 596, 597, 600, 602, 606, 608, 610, 612, 620, 621, 624, 625, 630, 632, 639, 641, 646, 647, 648, 649, 650, 653, 654, 656, 657, 661, 663, 672, 675, 678, 681, 682, 690, 693, 698, 705, 706, 708, 712, 713, 714, 715, 717, 721, 725, 727, 740, 744, 749, 751, 766, 770, 771, 781, 782, 794, 796, 803, 804, 807, 808, 839, 4649, 4681, 4698, 4701, 4704, 4709, 4721, 4…	[566, 568, 572, 573, 585, 586, 588, 592, 596, 597, 600, 602, 606, 608, 610, 612, 620, 621, 624, 625, 630, 632, 639, 641, 646, 647, 648, 649, 650, 653, 654, 656, 657, 661, 663, 672, 675, 678, 681, 682, 690, 693, 698, 705, 706, 707, 708, 712, 713, 714, 715, 717, 721, 725, 727, 744, 749, 751, 766, 770, 771, 781, 782, 794, 796, 803, 804, 807, 808, 839, 4649, 4681, 4698, 4701, 4715, 4721, 4725, 4727, …	[]	[]
	A_2	3.822	3.086	100	83.333	79.893	79.067	7.362	5.952	151	157	0	1	6	5	[514, 529, 534, 535, 539, 555, 558, 564, 565, 566, 568, 572, 573, 585, 586, 588, 592, 594, 596, 597, 600, 602, 606, 608, 610, 612, 620, 621, 624, 625, 630, 632, 639, 641, 646, 647, 648, 649, 650, 653, 654, 656, 657, 661, 663, 666, 672, 675, 678, 681, 682, 690, 693, 698, 705, 706, 707, 708, 712, 713, 714, 715, 717, 721, 725, 727, 740, 744, 749, 751, 766, 770, 771, 781, 782, 794, 796, 803, 804, 807…	[514, 529, 534, 535, 539, 555, 558, 564, 565, 566, 568, 572, 573, 585, 586, 588, 592, 594, 596, 597, 600, 602, 606, 608, 610, 612, 620, 621, 624, 625, 630, 632, 639, 641, 646, 647, 648, 649, 650, 653, 654, 656, 657, 661, 663, 666, 672, 675, 678, 681, 682, 690, 693, 698, 705, 706, 707, 708, 712, 713, 714, 715, 717, 721, 725, 727, 744, 749, 751, 766, 770, 771, 781, 782, 794, 796, 803, 804, 807, 808…	[]	[481]
	A_3	11.321	9.884	100	94.444	80.946	79.082	20.339	17.895	141	155	0	1	18	17	[566, 568, 572, 573, 585, 586, 588, 592, 596, 597, 600, 602, 606, 608, 610, 612, 620, 621, 624, 625, 630, 632, 639, 641, 646, 647, 648, 649, 650, 653, 654, 656, 657, 661, 663, 666, 672, 675, 678, 681, 682, 690, 693, 698, 705, 706, 707, 708, 712, 713, 714, 715, 717, 721, 725, 727, 740, 744, 749, 751, 766, 770, 771, 781, 782, 794, 796, 803, 804, 807, 808, 839, 4649, 4681, 4698, 4701, 4704, 4709, 47…	[566, 568, 572, 573, 585, 586, 588, 592, 596, 597, 600, 602, 606, 608, 610, 612, 620, 621, 624, 625, 630, 632, 639, 641, 646, 647, 648, 649, 650, 653, 654, 656, 657, 661, 663, 666, 672, 675, 678, 681, 682, 690, 693, 698, 705, 706, 707, 708, 712, 713, 714, 715, 717, 721, 725, 727, 740, 744, 749, 751, 766, 770, 771, 781, 782, 794, 796, 803, 804, 807, 808, 839, 4649, 4681, 4698, 4701, 4704, 4709, 47…	[]	[4968]
	A_4	14.724	14.11	100	95.833	81.088	80.9	25.668	24.599	139	140	0	1	24	23	[566, 568, 572, 573, 585, 586, 588, 592, 596, 597, 600, 602, 606, 608, 610, 612, 620, 621, 624, 625, 630, 632, 639, 641, 646, 647, 648, 649, 650, 653, 654, 656, 657, 661, 663, 666, 672, 675, 678, 681, 682, 690, 693, 698, 705, 706, 707, 708, 712, 713, 714, 715, 717, 721, 725, 727, 740, 744, 747, 749, 751, 766, 771, 781, 782, 796, 4649, 4681, 4698, 4701, 4704, 4709, 4715, 4721, 4725, 4727, 4734, 47…	[566, 568, 572, 573, 585, 586, 588, 592, 596, 597, 600, 602, 606, 608, 610, 612, 620, 621, 624, 625, 630, 632, 639, 641, 646, 647, 648, 649, 650, 653, 654, 656, 657, 661, 663, 666, 672, 675, 678, 681, 682, 690, 693, 698, 705, 706, 707, 708, 712, 713, 714, 715, 717, 721, 725, 727, 740, 744, 749, 751, 766, 771, 782, 796, 4649, 4681, 4701, 4715, 4721, 4725, 4727, 4734, 4740, 4748, 4752, 4753, 4755, …	[]	[781]
	A_5	9.396	8.917	100	100	81.781	80.702	17.178	16.374	135	143	0	0	14	14	[566, 568, 572, 573, 585, 586, 588, 592, 596, 597, 600, 602, 606, 608, 610, 612, 620, 621, 624, 625, 630, 632, 639, 641, 646, 647, 648, 649, 650, 653, 654, 656, 657, 661, 663, 666, 672, 675, 678, 681, 682, 690, 693, 698, 705, 706, 707, 708, 712, 713, 714, 715, 717, 721, 725, 727, 740, 744, 749, 751, 766, 770, 771, 781, 782, 794, 796, 803, 804, 807, 808, 839, 4649, 4681, 4698, 4701, 4704, 4709, 47…	[566, 568, 572, 573, 585, 586, 588, 592, 596, 597, 600, 602, 606, 608, 610, 612, 620, 621, 624, 625, 630, 632, 639, 641, 646, 647, 648, 649, 650, 653, 654, 656, 657, 661, 663, 666, 672, 675, 678, 681, 682, 690, 693, 698, 705, 706, 707, 708, 712, 713, 714, 715, 717, 721, 725, 727, 740, 744, 749, 751, 766, 770, 771, 782, 794, 803, 804, 807, 808, 839, 4649, 4681, 4701, 4721, 4727, 4734, 4740, 4748, …	[]	[]
	A_6	2.548	2.286	100	100	79.654	77.381	4.969	4.469	153	171	0	0	4	4	[514, 529, 534, 535, 539, 555, 558, 564, 565, 566, 568, 572, 573, 585, 586, 588, 592, 594, 596, 597, 600, 602, 606, 608, 610, 612, 620, 621, 624, 625, 630, 632, 639, 641, 646, 647, 648, 649, 650, 653, 654, 656, 657, 661, 663, 666, 672, 675, 678, 681, 682, 690, 693, 698, 705, 706, 707, 708, 712, 713, 714, 715, 717, 721, 725, 727, 740, 744, 749, 751, 766, 770, 771, 781, 782, 794, 796, 803, 804, 807…	[514, 529, 534, 535, 539, 555, 558, 564, 565, 566, 568, 572, 573, 585, 586, 588, 592, 594, 596, 597, 600, 602, 606, 608, 610, 612, 620, 621, 624, 625, 630, 632, 639, 641, 646, 647, 648, 649, 650, 653, 654, 656, 657, 661, 663, 666, 672, 675, 678, 681, 682, 690, 693, 698, 705, 706, 707, 708, 712, 713, 714, 715, 717, 721, 725, 727, 740, 744, 749, 751, 766, 770, 771, 781, 782, 794, 796, 803, 804, 807…	[]	[]
	A_7	10.127	10.596	100	100	80.837	81.732	18.391	19.162	142	135	0	0	16	16	[566, 568, 572, 573, 585, 586, 588, 592, 596, 597, 600, 602, 606, 608, 610, 612, 620, 621, 624, 625, 630, 632, 639, 641, 646, 647, 648, 649, 650, 653, 654, 656, 657, 661, 663, 672, 675, 678, 681, 682, 690, 693, 698, 705, 706, 707, 708, 712, 713, 714, 715, 717, 721, 725, 727, 740, 744, 749, 751, 766, 770, 771, 781, 782, 794, 796, 803, 804, 807, 808, 839, 4649, 4681, 4698, 4701, 4704, 4709, 4721, 4…	[566, 568, 572, 573, 585, 586, 588, 592, 596, 597, 600, 602, 606, 608, 610, 612, 620, 621, 624, 625, 630, 632, 639, 641, 646, 647, 648, 649, 650, 653, 654, 656, 657, 661, 663, 672, 675, 678, 681, 682, 690, 693, 698, 705, 706, 707, 708, 712, 713, 714, 715, 717, 721, 725, 727, 740, 744, 749, 751, 766, 770, 771, 782, 794, 796, 803, 804, 807, 808, 4649, 4681, 4701, 4721, 4727, 4734, 4740, 4748, 4752,…	[]	[]
	A_8	8.974	8.696	100	100	80.888	80.189	16.471	16	142	147	0	0	14	14	[481, 555, 566, 568, 572, 573, 585, 586, 588, 592, 596, 597, 600, 602, 606, 608, 610, 612, 620, 621, 624, 625, 630, 632, 639, 641, 646, 647, 648, 649, 650, 653, 654, 656, 657, 661, 663, 666, 672, 675, 678, 681, 682, 690, 693, 698, 705, 706, 707, 708, 712, 713, 714, 715, 717, 721, 725, 727, 740, 744, 749, 751, 766, 770, 771, 782, 794, 796, 803, 804, 807, 808, 839, 4649, 4681, 4698, 4701, 4704, 470…	[555, 566, 568, 572, 573, 585, 586, 588, 592, 596, 597, 600, 602, 606, 608, 610, 612, 620, 621, 624, 625, 630, 632, 639, 641, 646, 647, 648, 649, 650, 653, 654, 656, 657, 661, 663, 666, 672, 675, 678, 681, 682, 690, 693, 698, 705, 706, 707, 708, 712, 713, 714, 715, 717, 721, 725, 727, 744, 749, 751, 766, 770, 771, 781, 782, 794, 803, 804, 807, 808, 839, 4649, 4681, 4701, 4721, 4725, 4727, 4734, 4…	[]	[]
ROI-2	A_1	0	0	0	0	99.589	98.63	-	-	3	10	12	12	0	0	[625, 648, 672]	[625, 648, 672, 705, 706, 707, 708, 713, 715, 721]	[514, 529, 534, 535, 539, 555, 558, 564, 565, 594, 621, 666]	[514, 529, 534, 535, 539, 555, 558, 564, 565, 594, 621, 666]
	A_2	75	50	100	83.333	99.728	99.321	85.714	62.5	2	5	0	1	6	5	[648, 672]	[648, 672, 705, 706, 707]	[]	[481]
	A_3	42.105	33.333	44.444	27.778	98.481	98.619	43.243	30.303	11	10	10	13	8	5	[625, 648, 672, 705, 706, 707, 708, 713, 715, 721, 727]	[648, 672, 705, 706, 707, 708, 713, 715, 721, 727]	[514, 529, 534, 535, 539, 555, 558, 564, 565, 594]	[514, 529, 534, 535, 539, 555, 558, 564, 565, 594, 621, 666, 4968]
	A_4	80	28.571	16.667	16.667	99.861	98.607	27.586	21.053	1	10	20	20	4	4	[648]	[648, 672, 705, 706, 707, 708, 713, 715, 721, 727]	[514, 529, 534, 535, 539, 555, 558, 564, 565, 594, 621, 666, 770, 781, 794, 803, 804, 807, 808, 839]	[514, 529, 534, 535, 539, 555, 558, 564, 565, 594, 621, 666, 770, 781, 794, 803, 804, 807, 808, 839]
	A_5	16.667	33.333	14.286	7.143	98.626	99.725	15.385	11.765	10	2	12	13	2	1	[648, 672, 705, 706, 707, 708, 713, 715, 721, 727]	[648, 672]	[514, 529, 534, 535, 539, 555, 558, 564, 565, 594, 621, 666]	[514, 529, 534, 535, 539, 555, 558, 564, 565, 594, 621, 666, 4968]
	A_6	28.571	23.077	100	75	98.645	98.645	44.444	35.294	10	10	0	1	4	3	[648, 672, 705, 706, 707, 708, 713, 715, 721, 727]	[648, 672, 705, 706, 707, 708, 713, 715, 721, 727]	[]	[4968]
	A_7	33.333	80	31.25	25	98.623	99.862	32.258	38.095	10	1	11	12	5	4	[648, 672, 705, 706, 707, 708, 713, 715, 721, 727]	[672]	[514, 529, 534, 535, 539, 555, 558, 564, 565, 594, 621]	[514, 529, 534, 535, 539, 555, 558, 564, 565, 594, 621, 4968]
	A_8	83.333	22.222	35.714	14.286	99.863	99.038	50	17.391	1	7	9	12	5	2	[672]	[672, 705, 706, 707, 708, 713, 727]	[514, 529, 534, 535, 539, 558, 564, 565, 594]	[514, 529, 534, 535, 539, 558, 564, 565, 594, 621, 666, 4968]
ROI-3	A_1	57.143	60	100	100	98.767	98.904	72.727	75	9	8	0	0	12	12	[481, 770, 781, 794, 803, 804, 807, 808, 839]	[770, 781, 794, 803, 804, 807, 808, 839]	[]	[]
	A_2	23.077	20	100	83.333	97.283	97.283	37.5	32.258	20	20	0	1	6	5	[514, 529, 534, 535, 539, 555, 558, 564, 565, 594, 621, 666, 770, 781, 794, 803, 804, 807, 808, 839]	[514, 529, 534, 535, 539, 555, 558, 564, 565, 594, 621, 666, 770, 781, 794, 803, 804, 807, 808, 839]	[]	[481]
	A_3	66.667	68	100	94.444	98.759	98.897	80	79.07	9	8	0	1	18	17	[666, 770, 781, 794, 803, 804, 807, 808, 839]	[666, 770, 781, 794, 803, 804, 807, 808]	[]	[4968]
	A_4	96	96	100	100	99.861	99.861	97.959	97.959	1	1	0	0	24	24	[666]	[666]	[]	[]
	A_5	60.87	60.87	100	100	98.765	98.765	75.676	75.676	9	9	0	0	14	14	[666, 770, 781, 794, 803, 804, 807, 808, 839]	[666, 770, 781, 794, 803, 804, 807, 808, 839]	[]	[]
	A_6	16.667	17.391	100	100	97.29	97.425	28.571	29.63	20	19	0	0	4	4	[514, 529, 534, 535, 539, 555, 558, 564, 565, 594, 621, 666, 770, 781, 794, 803, 804, 807, 808, 839]	[514, 529, 534, 535, 539, 555, 558, 564, 565, 594, 621, 666, 770, 781, 794, 803, 804, 807, 808]	[]	[]
	A_7	66.667	84.211	100	100	98.898	99.587	80	91.429	8	3	0	0	16	16	[770, 781, 794, 803, 804, 807, 808, 839]	[770, 781, 794]	[]	[]
	A_8	58.333	60.87	100	100	98.628	98.765	73.684	75.676	10	9	0	0	14	14	[555, 666, 770, 781, 794, 803, 804, 807, 808, 839]	[555, 666, 770, 781, 794, 803, 804, 807, 808]	[]	[]
ROI-4	A_1	52.174	42.857	100	100	98.493	97.808	68.571	60	11	16	0	0	12	12	[481, 648, 672, 770, 781, 794, 803, 804, 807, 808, 839]	[625, 648, 672, 705, 706, 707, 708, 713, 770, 781, 794, 803, 804, 807, 808, 839]	[]	[]
	A_2	21.429	17.241	100	83.333	97.011	96.739	35.294	28.571	22	24	0	1	6	5	[514, 529, 534, 535, 539, 555, 558, 564, 565, 594, 621, 648, 666, 672, 770, 781, 794, 803, 804, 807, 808, 839]	[514, 529, 534, 535, 539, 555, 558, 564, 565, 594, 621, 666, 672, 705, 706, 707, 770, 781, 794, 803, 804, 807, 808, 839]	[]	[481]
	A_3	56.25	54.839	100	94.444	98.069	98.069	72	69.388	14	14	0	1	18	17	[648, 666, 672, 705, 706, 707, 770, 781, 794, 803, 804, 807, 808, 839]	[666, 672, 705, 706, 707, 708, 713, 770, 781, 794, 803, 804, 807, 808]	[]	[4968]
	A_4	92.308	68.571	100	100	99.722	98.47	96	81.356	2	11	0	0	24	24	[648, 666]	[648, 666, 672, 705, 706, 707, 708, 713, 715, 721, 727]	[]	[]
	A_5	51.852	58.333	100	100	98.217	98.628	68.293	73.684	13	10	0	0	14	14	[648, 666, 672, 706, 707, 770, 781, 794, 803, 804, 807, 808, 839]	[648, 666, 672, 770, 781, 794, 803, 804, 807, 808]	[]	[]
	A_6	11.765	12.121	100	100	95.935	96.07	21.053	21.622	30	29	0	0	4	4	[514, 529, 534, 535, 539, 555, 558, 564, 565, 594, 621, 648, 666, 672, 705, 706, 707, 708, 713, 715, 721, 727, 770, 781, 794, 803, 804, 807, 808, 839]	[514, 529, 534, 535, 539, 555, 558, 564, 565, 594, 621, 648, 666, 672, 705, 706, 707, 708, 713, 715, 721, 727, 770, 781, 794, 803, 804, 807, 808]	[]	[]
	A_7	47.059	84.211	100	100	97.521	99.587	64	91.429	18	3	0	0	16	16	[648, 672, 705, 706, 707, 708, 713, 715, 721, 727, 770, 781, 794, 803, 804, 807, 808, 839]	[770, 781, 794]	[]	[]
	A_8	56	50	100	100	98.491	98.08	71.795	66.667	11	14	0	0	14	14	[555, 666, 672, 770, 781, 794, 803, 804, 807, 808, 839]	[555, 666, 672, 705, 706, 707, 708, 770, 781, 794, 803, 804, 807, 808]	[]	[]
ROI-5	A_1	57.143	60	100	100	98.767	98.904	72.727	75	9	8	0	0	12	12	[481, 770, 781, 794, 803, 804, 807, 808, 839]	[770, 781, 794, 803, 804, 807, 808, 839]	[]	[]
	A_2	23.077	20.833	100	83.333	97.283	97.418	37.5	33.333	20	19	0	1	6	5	[514, 529, 534, 535, 539, 555, 558, 564, 565, 594, 621, 666, 770, 781, 794, 803, 804, 807, 808, 839]	[529, 534, 535, 539, 555, 558, 564, 565, 594, 621, 666, 770, 781, 794, 803, 804, 807, 808, 839]	[]	[481]
	A_3	66.667	68	100	94.444	98.759	98.897	80	79.07	9	8	0	1	18	17	[666, 770, 781, 794, 803, 804, 807, 808, 839]	[666, 770, 781, 794, 803, 804, 807, 808]	[]	[4968]
	A_4	96	96	100	100	99.861	99.861	97.959	97.959	1	1	0	0	24	24	[666]	[666]	[]	[]
	A_5	60.87	61.905	100	92.857	98.765	98.903	75.676	74.286	9	8	0	1	14	13	[666, 770, 781, 794, 803, 804, 807, 808, 839]	[666, 770, 781, 794, 803, 804, 807, 808]	[]	[4968]
	A_6	16.667	14.286	100	75	97.29	97.561	28.571	24	20	18	0	1	4	3	[514, 529, 534, 535, 539, 555, 558, 564, 565, 594, 621, 666, 770, 781, 794, 803, 804, 807, 808, 839]	[529, 534, 535, 539, 555, 558, 564, 565, 594, 621, 666, 770, 781, 794, 803, 804, 807, 808]	[]	[4968]
	A_7	66.667	83.333	100	93.75	98.898	99.587	80	88.235	8	3	0	1	16	15	[770, 781, 794, 803, 804, 807, 808, 839]	[770, 781, 794]	[]	[4968]
	A_8	58.333	59.091	100	92.857	98.628	98.765	73.684	72.222	10	9	0	1	14	13	[555, 666, 770, 781, 794, 803, 804, 807, 808, 839]	[555, 666, 770, 781, 794, 803, 804, 807, 808]	[]	[4968]
ROI-6	A_1	57.143	60	100	100	98.767	98.904	72.727	75	9	8	0	0	12	12	[481, 770, 781, 794, 803, 804, 807, 808, 839]	[770, 781, 794, 803, 804, 807, 808, 839]	[]	[]
	A_2	23.077	20.833	100	83.333	97.283	97.418	37.5	33.333	20	19	0	1	6	5	[514, 529, 534, 535, 539, 555, 558, 564, 565, 594, 621, 666, 770, 781, 794, 803, 804, 807, 808, 839]	[529, 534, 535, 539, 555, 558, 564, 565, 594, 621, 666, 770, 781, 794, 803, 804, 807, 808, 839]	[]	[481]
	A_3	66.667	68	100	94.444	98.759	98.897	80	79.07	9	8	0	1	18	17	[666, 770, 781, 794, 803, 804, 807, 808, 839]	[666, 770, 781, 794, 803, 804, 807, 808]	[]	[4968]
	A_4	96	96	100	100	99.861	99.861	97.959	97.959	1	1	0	0	24	24	[666]	[666]	[]	[]
	A_5	60.87	63.636	100	100	98.765	98.903	75.676	77.778	9	8	0	0	14	14	[666, 770, 781, 794, 803, 804, 807, 808, 839]	[666, 770, 781, 794, 803, 804, 807, 808]	[]	[]
	A_6	16.667	18.182	100	100	97.29	97.561	28.571	30.769	20	18	0	0	4	4	[514, 529, 534, 535, 539, 555, 558, 564, 565, 594, 621, 666, 770, 781, 794, 803, 804, 807, 808, 839]	[529, 534, 535, 539, 555, 558, 564, 565, 594, 621, 666, 770, 781, 794, 803, 804, 807, 808]	[]	[]
	A_7	66.667	84.211	100	100	98.898	99.587	80	91.429	8	3	0	0	16	16	[770, 781, 794, 803, 804, 807, 808, 839]	[770, 781, 794]	[]	[]
	A_8	58.333	60.87	100	100	98.628	98.765	73.684	75.676	10	9	0	0	14	14	[555, 666, 770, 781, 794, 803, 804, 807, 808, 839]	[555, 666, 770, 781, 794, 803, 804, 807, 808]	[]	[]
ROI-7	A_1	57.143	60	100	100	98.767	98.904	72.727	75	9	8	0	0	12	12	[481, 770, 781, 794, 803, 804, 807, 808, 839]	[770, 781, 794, 803, 804, 807, 808, 839]	[]	[]
	A_2	23.077	20	100	83.333	97.283	97.283	37.5	32.258	20	20	0	1	6	5	[514, 529, 534, 535, 539, 555, 558, 564, 565, 594, 621, 666, 770, 781, 794, 803, 804, 807, 808, 839]	[514, 529, 534, 535, 539, 555, 558, 564, 565, 594, 621, 666, 770, 781, 794, 803, 804, 807, 808, 839]	[]	[481]
	A_3	66.667	68	100	94.444	98.759	98.897	80	79.07	9	8	0	1	18	17	[666, 770, 781, 794, 803, 804, 807, 808, 839]	[666, 770, 781, 794, 803, 804, 807, 808]	[]	[4968]
	A_4	96	96	100	100	99.861	99.861	97.959	97.959	1	1	0	0	24	24	[666]	[666]	[]	[]
	A_5	60.87	63.636	100	100	98.765	98.903	75.676	77.778	9	8	0	0	14	14	[666, 770, 781, 794, 803, 804, 807, 808, 839]	[666, 770, 781, 794, 803, 804, 807, 808]	[]	[]
	A_6	16.667	17.391	100	100	97.29	97.425	28.571	29.63	20	19	0	0	4	4	[514, 529, 534, 535, 539, 555, 558, 564, 565, 594, 621, 666, 770, 781, 794, 803, 804, 807, 808, 839]	[514, 529, 534, 535, 539, 555, 558, 564, 565, 594, 621, 666, 770, 781, 794, 803, 804, 807, 808]	[]	[]
	A_7	66.667	84.211	100	100	98.898	99.587	80	91.429	8	3	0	0	16	16	[770, 781, 794, 803, 804, 807, 808, 839]	[770, 781, 794]	[]	[]
	A_8	58.333	60.87	100	100	98.628	98.765	73.684	75.676	10	9	0	0	14	14	[555, 666, 770, 781, 794, 803, 804, 807, 808, 839]	[555, 666, 770, 781, 794, 803, 804, 807, 808]	[]	[]
ROI-8	A_1	100	100	100	100	100	100	100	100	0	0	0	0	12	12	[]	[]	[]	[]
	A_2	33.333	50	100	83.333	98.37	99.321	50	62.5	12	5	0	1	6	5	[514, 529, 534, 535, 539, 555, 558, 564, 565, 594, 621, 666]	[555, 558, 564, 565, 594]	[]	[481]
	A_3	94.737	100	100	94.444	99.862	100	97.297	97.143	1	0	0	1	18	17	[666]	[]	[]	[4968]
	A_4	94.118	100	66.667	66.667	99.861	100	78.049	80	1	0	8	8	16	16	[666]	[]	[770, 781, 794, 803, 804, 807, 808, 839]	[770, 781, 794, 803, 804, 807, 808, 839]
	A_5	93.333	93.333	100	100	99.863	99.863	96.552	96.552	1	1	0	0	14	14	[666]	[666]	[]	[]
	A_6	25	26.667	100	100	98.374	98.509	40	42.105	12	11	0	0	4	4	[514, 529, 534, 535, 539, 555, 558, 564, 565, 594, 621, 666]	[514, 529, 534, 535, 539, 555, 558, 564, 565, 594, 621]	[]	[]
	A_7	100	100	100	100	100	100	100	100	0	0	0	0	16	16	[]	[]	[]	[]
	A_8	87.5	93.333	100	100	99.726	99.863	93.333	96.552	2	1	0	0	14	14	[555, 666]	[555]	[]	[]
ROI-9	A_1	-	-	0	0	100	100	-	-	0	0	12	12	0	0	[]	[]	[514, 529, 534, 535, 539, 555, 558, 564, 565, 594, 621, 666]	[514, 529, 534, 535, 539, 555, 558, 564, 565, 594, 621, 666]
	A_2	100	100	100	83.333	100	100	100	90.909	0	0	0	1	6	5	[]	[]	[]	[481]
	A_3	100	100	44.444	27.778	100	100	61.538	43.478	0	0	10	13	8	5	[]	[]	[514, 529, 534, 535, 539, 555, 558, 564, 565, 594]	[514, 529, 534, 535, 539, 555, 558, 564, 565, 594, 621, 666, 4968]
	A_4	100	100	16.667	16.667	100	100	28.571	28.571	0	0	20	20	4	4	[]	[]	[514, 529, 534, 535, 539, 555, 558, 564, 565, 594, 621, 666, 770, 781, 794, 803, 804, 807, 808, 839]	[514, 529, 534, 535, 539, 555, 558, 564, 565, 594, 621, 666, 770, 781, 794, 803, 804, 807, 808, 839]
	A_5	100	100	14.286	14.286	100	100	25	25	0	0	12	12	2	2	[]	[]	[514, 529, 534, 535, 539, 555, 558, 564, 565, 594, 621, 666]	[514, 529, 534, 535, 539, 555, 558, 564, 565, 594, 621, 666]
	A_6	100	100	100	100	100	100	100	100	0	0	0	0	4	4	[]	[]	[]	[]
	A_7	100	100	31.25	31.25	100	100	47.619	47.619	0	0	11	11	5	5	[]	[]	[514, 529, 534, 535, 539, 555, 558, 564, 565, 594, 621]	[514, 529, 534, 535, 539, 555, 558, 564, 565, 594, 621]
	A_8	100	100	35.714	21.429	100	100	52.632	35.294	0	0	9	11	5	3	[]	[]	[514, 529, 534, 535, 539, 558, 564, 565, 594]	[514, 529, 534, 535, 539, 558, 564, 565, 594, 621, 666]

## Sheet: Table S5
Table S5: Characteristics of the samples sanger sequenced in KIV-3 (se Methods): presence or absence of KIV-2B units (sample subtype) determined with targeted sequencing approach in Coassin, Schönherr et al., J Lipid Res 60, 2019 and genotype at position 86 within KIV-3 exon 1 obtained with sanger sequencing analysis.
Dataset name	ID	Sample subtype	Genotype KIV-3 exon 1, exon position 86
dataset A	A_1	KIV-2B	T/T
	A_2	non KIV-2B	C/C
	A_3	KIV-2B	T/C
	A_4	KIV-2B	T/C
	A_5	KIV-2B	T/C
	A_6	non KIV-2B	C/C
	A_7	KIV-2B	T/A
	A_8	KIV-2B	T/C
dataset B	B_9	KIV-2B	T/C
	B_10	KIV-2B	T/C
	B_11	non KIV-2B	C/C
	B_12	KIV-2B	T/T
	B_13	non KIV-2B	T/T
	B_14	KIV-2B	T/C
	B_15	non KIV-2B	C/C
	B_16	non KIV-2B	T/C
	B_17	KIV-2B	T/C
	B_18	non KIV-2B	C/C
	B_19	non KIV-2B	C/C
	B_20	non KIV-2B	C/C
	B_21	KIV-2B	T/T
	B_22	non KIV-2B	C/C
	B_23	non KIV-2B	T/C
	B_24	non KIV-2B	T/C
Additional samples	B_25	KIV-2B	T/T
	B_26	KIV-2B	T/C
	B_27	KIV-2B	T/C
	B_28	KIV-2B	T/C
	B_29	KIV-2B	T/C
	B_30	KIV-2B	T/C
	B_31	KIV-2B	T/C
	B_32	KIV-2B	T/A
	B_33	KIV-2B	T/T
	B_34	KIV-2B	T/T
	B_35	KIV-2B	T/C
	B_36	KIV-2B	T/C
	B_37	KIV-2B	T/C
	B_38	KIV-2B	T/T
	B_39	KIV-2B	T/T
	B_40	KIV-2B	T/C
	B_41	KIV-2B	T/T
	B_42	KIV-2B	T/T
	B_43	KIV-2B	T/C
	B_44	KIV-2B	T/T
	B_45	KIV-2B	T/T
	B_46	KIV-2B	T/T
	B_47	KIV-2B	T/C
	B_48	KIV-2B	T/C
	B_49	KIV-2B	T/T
	B_50	KIV-2B	T/T
	B_51	KIV-2B	T/C
	B_52	KIV-2B	T/T
	B_53	KIV-2B	T/T
	B_54	KIV-2B	T/T
	B_55	KIV-2B	T/T
	B_56	KIV-2B	T/C
	B_57	KIV-2B	T/T
	B_58	KIV-2B	T/T
	B_59	KIV-2B	T/C
	B_60	KIV-2B	T/C
	B_61	KIV-2B	T/T
	B_62	KIV-2B	T/T
	B_63	non KIV-2B	C/C
	B_64	non KIV-2B	C/C
	B_65	non KIV-2B	T/C
	B_66	non KIV-2B	C/C

## Sheet: Table S6
Table S6: Genotype KIV-3 exon 1, Position 86, detected by Sanger Sequencing (See Methods) and read coverage for the KIV-2B signature sequence in whole-exome sequencing data (=number of reads carrying the KIV-2B signature sequence) in dataset A experiment-1 and experiment-2 and dataset B. NA: Sample not present in sequencing experiment
Dataset	ID	Sample subtype	Genotype KIV-3 exon 1, exon position 86	KIV-2B signature-sequence coverage
				experiment-1	experiment-2
Dataset A	A_1	KIV-2B	T/T	412	246
	A_2	non KIV-2B	C/C	3	0
	A_3	KIV-2B	T/C	635	499
	A_4	KIV-2B	T/C	211	149
	A_5	KIV-2B	T/C	291	134
	A_6	non KIV-2B	C/C	2	4
	A_7	KIV-2B	T/A	901	587
	A_8	KIV-2B	T/C	290	202
Dataset B	B_9	KIV-2B	T/C	NA	178
	B_10	KIV-2B	T/C	NA	86
	B_11	non KIV-2B	C/C	NA	3
	B_12	KIV-2B	T/T	NA	1846
	B_13	non KIV-2B	T/T	NA	85
	B_14	KIV-2B	T/C	NA	94
	B_15	non KIV-2B	C/C	NA	1
	B_16	non KIV-2B	T/C	NA	37
	B_17	KIV-2B	T/C	NA	127
	B_18	non KIV-2B	C/C	NA	1
	B_19	non KIV-2B	C/C	NA	1
	B_20	non KIV-2B	C/C	NA	5
	B_21	KIV-2B	T/T	NA	300
	B_22	non KIV-2B	C/C	NA	1
	B_23	non KIV-2B	T/C	NA	29
	B_24	non KIV-2B	T/C	NA	3

## Sheet: Table S7
Table S7: KIV-2B specific positions within the target region (KIV-2 exon 1 and 2 ±100 bp) that could result in a string of false positive variants in non KIV-2B samples processed with ROI-8 for KIV-2 read extraction. The KIV-2 positions in the variant calling are numbered as in Coassin, Schönherr et al, J Lipid Res 2019
KIV-2 Positions	Reference base
514	C
529	G
534	T
535	C
539	G
558	G
564	C
565	C
594	A
621	T
666	A

## Sheet: Table S8
Table S8: Performance of the KIV-2 variant calling with the signature-based approach in dataset A experiment-1 and experiment-2 .
ID	Precision		Sensitivity		Specificity		F1-Score		Number of false positive mutations		Number of false negative mutations		Number of true positive		Positions with false positives		Positions with false negatives
	Dataset A experiment-1	Dataset A experiment-2	Dataset A experiment-1	Dataset A experiment-2	Dataset A experiment-1	Dataset A experiment-2	Dataset A experiment-1	Dataset A experiment-2	Dataset A experiment-1	Dataset A experiment-2	Dataset A experiment-1	Dataset A experiment-2	Dataset A experiment-1	Dataset A experiment-2	Dataset A experiment-1	Dataset A experiment-2	Dataset A experiment-1	Dataset A experiment-2
A_1	100	100	100	100	100	100	100	100	0	0	0	0	12	12	[]	[]	[]	[]
A_2	100	100	100	83.333	100	100	100	90.909	0	0	0	1	6	5	[]	[]	[]	[481]
A_3	94.737	100	100	94.444	99.862	100	97.297	97.143	1	0	0	1	18	17	[666]	[]	[]	[4968]
A_4	94.118	100	66.667	66.667	99.861	100	78.049	80	1	0	8	8	16	16	[666]	[]	[770, 781, 794, 803, 804, 807, 808, 839]	[770, 781, 794, 803, 804, 807, 808, 839]
A_5	93.333	93.333	100	100	99.863	99.863	96.552	96.552	1	1	0	0	14	14	[666]	[666]	[]	[]
A_6	100	100	100	100	100	100	100	100	0	0	0	0	4	4	[]	[]	[]	[]
A_7	100	100	100	100	100	100	100	100	0	0	0	0	16	16	[]	[]	[]	[]
A_8	87.5	93.333	100	100	99.726	99.863	93.333	96.552	2	1	0	0	14	14	[555, 666]	[555]	[]	[]

## Sheet: Table S9
Table S9: Performance of the KIV-2 variant calling in dataset B using only ROI-8 and the signature-based approach. The signature-based approach increases the F1-score in all non KIV-2B samples which are detected as such by the KIV-2B signature sequence. One sample (B_13) was misclassified as KIV-2B despite being a non KIV-2B sample and therefore processed with ROI-8 also in the signature-based va…
ID		Precision		Sensitivity		Specificity		F1-Score		Number of false positive mutations		Number of false negative mutations		Number of true positive		Positions with false positives		Positions with false negatives
	Sample subtype	ROI-8	signature-based	ROI-8	signature-based	ROI-8	signature-based	ROI-8	signature-based	ROI-8	signature-based	ROI-8	signature-based	ROI-8	signature-based	ROI-8	signature-based	ROI-8	signature-based
B_9	KIV-2B	100	100	100	100	100	100	100	100	0	0	0	0	17	17	[]	[]	[]	[]
B_10	KIV-2B	100	100	100	100	100	100	100	100	0	0	0	0	16	16	[]	[]	[]	[]
B_11	non KIV-2B	25	100	100	100	98.782	100	40	100	9	0	0	0	3	3	[529, 534, 535, 539, 555, 558, 564, 565, 594]	[]	[]	[]
B_12	KIV-2B	100	100	100	100	100	100	100	100	0	0	0	0	14	14	[]	[]	[]	[]
B_13	non KIV-2B	20	20	100	100	98.919	98.919	33.333	33.333	8	8	0	0	2	2	[539, 555, 558, 564, 565, 594, 621, 666]	[539, 555, 558, 564, 565, 594, 621, 666]	[]	[]
B_14	KIV-2B	100	100	66.667	66.667	100	100	80	80	0	0	5	5	10	10	[]	[]	[514, 529, 534, 535, 4968]	[514, 529, 534, 535, 4968]
B_15	non KIV-2B	23.077	100	100	100	98.647	100	37.5	100	10	0	0	0	3	3	[514, 529, 534, 535, 539, 555, 558, 564, 565, 594]	[]	[]	[]
B_16	non KIV-2B	25	100	66.667	66.667	99.188	100	36.364	80	6	0	1	1	2	2	[529, 534, 535, 539, 594, 621]	[]	[4968]	[4968]
B_17	KIV-2B	100	100	93.333	93.333	100	100	96.552	96.552	0	0	1	1	14	14	[]	[]	[516]	[516]
B_18	non KIV-2B	30.769	100	80	80	98.779	100	44.444	88.889	9	0	1	1	4	4	[514, 529, 534, 535, 539, 555, 558, 564, 594]	[]	[481]	[481]
B_19	non KIV-2B	25	100	80	80	98.372	100	38.095	88.889	12	0	1	1	4	4	[514, 529, 534, 535, 539, 555, 558, 564, 565, 594, 621, 666]	[]	[4908]	[4908]
B_20	non KIV-2B	50	100	100	100	99.185	100	66.667	100	6	0	0	0	6	6	[514, 539, 558, 564, 565, 594]	[]	[]	[]
B_21	KIV-2B	100	100	93.333	93.333	100	100	96.552	96.552	0	0	1	1	14	14	[]	[]	[5013]	[5013]
B_22	non KIV-2B	33.333	100	100	100	98.643	100	50	100	10	0	0	0	5	5	[514, 529, 534, 535, 539, 558, 564, 565, 594, 621]	[]	[]	[]
B_23	non KIV-2B	33.333	100	100	100	99.188	100	50	100	6	0	0	0	3	3	[539, 555, 558, 564, 565, 621]	[]	[]	[]
B_24	non KIV-2B	28.571	100	80	80	98.643	100	42.105	88.889	10	0	1	1	4	4	[529, 534, 535, 539, 555, 558, 564, 565, 594, 621]	[]	[481]	[481]

## Sheet: Table S10
Table S10: Benchmarking of the variant calling result in LPA WGS data from 1000 Genome Project focusing on 8 known KIV-2 variants called in 2,504 samples. Results are given for both variant calling performed using the automatically defined start and end coordinates of the KIV-2 VNTR as in Mukamel et al. Science 373, 2022 and the signature-based approach here developed. The KIV-2 positions in the …
Position within the KIV-2 reference	Reference allele	Alternate allele	carriers detected with automatically defined ROI	carrier frequency with automatically defined ROI	carriers with signature-based approach	carrier frequency with signature-based approach	notes
730	T	G	6/2,504	0.239617	6/2,504	0.239617
740	C	T	3/2,504	0.119808	5/2,504	0.199681
741	G	A	11/2,504	0.439297	11/2,504	0.439297
4925	G	A	243/2,504	9.70447	236/2,504	9.42492
4733	G	A	301/2,504	12.0208	300/2,504	11.9808
594	A	G	2,503/2,504	99.9601	1,363/2,504	54.4329	position in exon 1: 14A>G
621	T	C	2,502/2,504	99.9201	1,365/2,504	54.5128	position in exon 1: 41T>C
666	A	T	1,944/2,504	77.6358	1,364/2,504	54.4728	position in exon 1: 86A>T

[truncated: 11 more sheets: Table S11, Table S12, Table S13, Table S14, Table S15, Table S16, Table S17, Table S18, Table S19, Table S20, Table S21]
